# Supplementary material for: Economic benefits of methylmercury exposure control in Europe: Monetary value of neurotoxicity prevention
Source: Environ Health. 2013 Jan 7;12:3. doi: 10.1186/1476-069X-12-3 (PMC3599906; doi:10.1186/1476-069X-12-3)
Supplement: Additional file 3 — IQ calculation spreadsheet. [file 1476-069X-12-3-S3.xls]

## Sheet: resultater
country	Number of births/yr	%>0.58 observed	N>0.58 from obs.data	%>1.0 observed	N>1.0 from observed	%>2.5observed	N>2.5 from observed	modelled mean	modelled %>0.58	N>0.58 (modelled)	modelled %>1.0	N>1.0 (modelled)	modelled %>2.5	N>2.5 (modelled)	perc75 (modelled)	perc90 (modelled)	perc95 (modelled)	Number of IQ pts from obs data	Number IQ points (modelled)	Value (Euro)/IQ pt	Value (Euro)/IQ pt (prod adj)	Value from obs.data (mEuro)	Modelled benefit (mEuro)	Value from obs.data (mEuro) adj	Modelled benefit (mEuro) adj	meanlog	mean for log DRF	IQ benefits from log response	value of IQ points (mEuro)	value of IQ points (mEuro) adj
Austria	77800	6.7	5212.6	0.8	622.4	0	0	0.917	4.9	3812.2	1.2	933.6	0.1	77.8	0.232	0.408	0.573	816.84	597.391	16044	15849	13.1054	9.58454	12.9461	9.46805	-0.157	0.839058	3198.66	51.3193	50.6955
Belgium	127200	28.7	36506.4	9.3	11829.6	0	0	0.939	31.2	39686.4	9.2	11702.4	0.3	381.6	0.653	0.968	1.226	6094.2	6625.05	16458	14713	100.298	109.035	89.6639	97.4743	-0.128	0.901815	35789.8	589.029	526.575
Bulgaria	77700	4.2	3263.4	1.2	932.4	0.8	621.6	1.455	4.1	3185.7	1.9	1476.3	0.4	310.8	0.099	0.271	0.496	1327.8	1296.18	7529	5185	9.99698	9.75895	6.88462	6.7207	0.128	1.45581	4637.77	34.9178	24.0469
Croatia	43800	52	22776	22	9636	4.7	2058.6	1.355	49.7	21768.6	26.2	11475.6	4.5	1971	1.032	1.744	2.387	8207.9	7844.86	11320	6782	92.9134	88.8038	55.666	53.2038	0.142	1.48611	32350.5	366.207	219.401
Cyprus	9200	36.7	3376.4	18.3	1683.6	3.3	303.6	1.311	38.2	3514.4	18.9	1738.8	3.1	285.2	0.823	1.453	2.042	1147.69	1194.6	13747	11885	15.7773	16.4221	13.6403	14.1978	0.109	1.41469	4971.8	68.3473	59.0898
CzechRepublic	119600	5	5980	0.8	956.8	0	0	0.847	4.3	5142.8	0.8	956.8	0	0	0.25	0.408	0.547	742.447	638.504	10797	10661	8.0162	6.89393	7.91523	6.80709	-0.216	0.71138	3658.48	39.5006	39.0031
Denmark	65000	36.6	23790	13.1	8515	0.7	455	1.027	35.1	22815	12.7	8255	0.8	520	0.716	1.107	1.438	4944.87	4742.21	20220	14947	99.9853	95.8875	73.911	70.8818	-0.06	1.04897	23932.3	483.91	357.715
Estonia	16000	10	1600	2	320	0	0	0.846	11.5	1840	2.3	368	0	0	0.406	0.613	0.784	197.904	227.59	10339	8251	2.04613	2.35305	1.63291	1.87784	-0.214	0.715708	1316.9	13.6155	10.8658
FaroeIslands	675	62.6	422.55	30.2	203.85	5.3	35.775	1.323	60.1	405.675	32.3	218.025	4.8	32.4	1.179	1.871	2.468	145.989	140.159	20220	14947	2.9519	2.83401	2.1821	2.09495	0.139	1.47961	600.243	12.1369	8.97183
Finland	59500	10	5950	2	1190	0	0	0.846	11.5	6842.5	2.3	1368.5	0	0	0.406	0.613	0.784	735.956	846.349	17288	14644	12.7232	14.6317	10.7773	12.3939	-0.214	0.715708	4897.23	84.6633	71.715
France	829300	44	364892	14.51	120331	0.61	5058.73	0.989	44.5	369038	15.3	126883	0.6	4975.8	0.807	1.173	1.468	69397	70185.6	17363	13305	1204.94	1218.63	923.327	933.819	-0.083	0.999197	368742	6402.47	4906.12
Germany	682500	6.7	45727.5	0.8	5460	0	0	0.917	4.9	33442.5	1.2	8190	0.1	682.5	0.232	0.408	0.573	7165.73	5240.61	15292	14812	109.578	80.1394	106.139	77.6239	-0.157	0.839058	28060.2	429.097	415.628
Greece	118300	78	92274	57	67431	14	16562	1.722	79.8	94403.4	54.6	64591.8	13.7	16207.1	1.821	2.885	3.801	49000.3	50131	13201	11484	646.852	661.78	562.719	575.705	0.355	1.94705	183808	2426.45	2110.85
Hungary	99100	0.83	822.53	0	0	0	0	0.884	0.9	891.9	0.2	198.2	0	0	0.1	0.19	0.278	116.273	126.079	9691	7838	1.1268	1.22183	0.911347	0.988207	-0.186	0.776301	692.383	6.70988	5.4269
Ireland	74000	10.8	7992	2.5	1850	0	0	0.946	9.6	7104	2.7	1998	0.1	74	0.334	0.569	0.781	1360.16	1209.03	17927	17306	24.3836	21.6743	23.5389	20.9235	-0.132	0.893159	6345	113.747	109.807
Italy	576700	65.6	378315	36.8	212226	5.7	32871.9	1.045	65.6	378315	36.8	212226	5.7	32871.9	1.283	2.008	2.626	81801.2	81801.2	17062	12460	1395.69	1395.69	1019.24	1019.24	-0.036	1.10091	416490	7106.15	5189.46
Latvia	23834	10	2383.4	2	476.68	0	0	0.846	11.5	2740.91	2.3	548.182	0	0	0.406	0.613	0.784	294.803	339.023	11568	7761	3.41028	3.92182	2.28796	2.63116	-0.214	0.715708	1961.69	22.6928	15.2247
Lithuania	35100	10	3510	2	702	0	0	0.846	11.5	4036.5	2.3	807.3	0	0	0.406	0.613	0.784	434.152	499.275	9661	7346	4.19434	4.82349	3.18928	3.66767	-0.214	0.715708	2888.95	27.9102	21.2223
Luxembourg	5600	32.7	1831.2	18.2	1019.2	0	0	1.212	33.4	1870.4	15.1	845.6	2	112	0.724	1.254	1.741	538.153	549.673	17062	31570	9.18197	9.37852	16.9895	17.3532	0.053	1.29351	2419.38	41.2794	76.3797
Malta	4100	65.6	2689.6	36.8	1508.8	5.7	233.7	1.045	65.6	2689.6	36.8	1508.8	5.7	233.7	1.283	2.008	2.626	581.559	581.559	11111	10242	6.4617	6.4617	5.95632	5.95632	-0.036	1.10091	2961	32.8997	30.3266
Netherlands	184600	23.2	42827.2	7.2	13291.2	0	0	0.909	24.5	45227	6.4	11814.4	0.2	369.2	0.574	0.856	1.086	6551.92	6919.05	15857	16692	103.894	109.715	109.365	115.493	-0.155	0.843386	38143.8	604.847	636.697
Norway	60500	27.7	16758.5	5.9	3569.5	0	0	0.866	27.8	16819	6.2	3751	0.1	60.5	0.807	1.173	1.468	2228.71	2236.76	20051	21246	44.6879	44.8493	47.3512	47.5222	-0.191	0.765481	12874.6	258.149	273.534
Poland	414500	1.7	7046.5	0	0	0	0	0.751	1.5	6217.5	0.1	414.5	0	0	0.222	0.328	0.416	560.302	494.385	9979	7207	5.59126	4.93346	4.0381	3.56303	-0.312	0.503632	3131.33	31.2475	22.5675
Portugal	104600	90.8	94976.8	57.5	60145	8.3	8681.8	1.482	90.2	94349.2	62.1	64956.6	8.9	9309.4	1.723	2.41	2.946	39836.1	39572.9	12221	9650	486.837	483.62	384.419	381.878	0.277	1.77825	167777	2050.4	1619.05
Romania	221900	4.2	9319.8	1.2	2662.8	0.8	1775.2	1.455	4.1	9097.9	1.9	4216.1	0.4	887.6	0.099	0.271	0.496	3791.99	3701.71	8187	4857	31.0451	30.3059	18.4177	17.9792	0.128	1.45581	13244.8	108.435	64.3301
Slovakia	57400	5.43	3116.82	0.8	459.2	0	0	0.899	4.3	2468.2	1	574	0	0	0.226	0.392	0.546	462.333	366.12	10037	8936	4.64044	3.67475	4.13141	3.27165	-0.173	0.804433	1985.5	19.9285	17.7425
Slovenia	21800	22	4796	7.7	1678.6	1.9	414.2	1.194	22.2	4839.6	9.5	2071	1.3	283.4	0.528	0.974	1.405	1369.31	1381.75	11939	11904	16.3481	16.4968	16.3002	16.4484	0.034	1.25239	6061.07	72.3631	72.151
Spain	519800	88.5	460023	74.2	385692	31.7	164777	2.136	92.3	479775	74.1	385172	25.3	131509	2.516	3.846	4.958	332845	347137	13558	12406	4512.71	4706.48	4129.28	4306.58	0.561	2.39284	1.14803e+06	15564.9	14242.4
Sweden	109300	10	10930	2	2186	0	0	0.846	11.5	12569.5	2.3	2513.9	0	0	0.406	0.613	0.784	1351.93	1554.72	17167	15019	23.2086	26.6899	20.3047	23.3504	-0.214	0.715708	8996.09	154.436	135.112
Switzerland	76700	5	3835	2.1	1610.7	0	0	0.902	8.5	6519.5	2.1	1610.7	0.1	76.7	0.327	0.538	0.725	574.215	976.165	18346	17184	10.5345	17.9087	9.8673	16.7744	-0.167	0.817418	5329.15	97.7687	91.5762
UnitedKingdom	794400	31	246264	0	0	0	0	0.81	31.3	248647	4.9	38925.6	0	0	0.633	0.84	0.995	26337.9	26592.8	15324	14906	403.603	407.508	392.593	396.393	-0.244	0.650786	161816	2479.67	2412.03
Total	5400000		1.86542e+06		903169		231754			1.88456e+06		955254		199091				639804	654551			9255.65	9457.72	7960.52	8142.69			2.64595e+06	39061	33242.2
